# Supplementary material for: Wikipedia: Why is the common knowledge resource still neglected by academics?
Source: Gigascience. 2019 Dec 3;8(12):giz139. doi: 10.1093/gigascience/giz139 (PMC6889752; doi:10.1093/gigascience/giz139)
Supplement: giz139_Supplemental_Files [file giz139_supplemental_files.zip]

Archive with 2 entries (2 files):
- gigascience - reply.docx
- GigaScience -Wikipedia_REVISIONS TRACKED.docx
